# Supplementary material for: Toxicity of Pristine and Chemically Functionalized Fullerenes to White Rot Fungus Phanerochaete chrysosporium
Source: Nanomaterials (Basel). 2018 Feb 22;8(2):120. doi: 10.3390/nano8020120 (PMC5853751; doi:10.3390/nano8020120)
Supplement: Supplementary file 1 [file nanomaterials-08-00120-s001.zip]

Archive with 1 entries (1 files):
- SI-C60-WRF.docx
